# Supplementary material for: Enhanced IRE1α Phosphorylation/Oligomerization-Triggered XBP1 Splicing Contributes to Parkin-Mediated Prevention of SH-SY5Y Cell Death under Nitrosative Stress
Source: Int J Mol Sci. 2023 Jan 19;24(3):2017. doi: 10.3390/ijms24032017 (PMC9917145; doi:10.3390/ijms24032017)
Supplement: Supplementary file 1 [file ijms-24-02017-s001.zip]

Archive with 1 entries (1 files):
- ijms-2112757-supplementary.pdf
